# Supplementary material for: Exploring othering and perceived harmful drinking contexts among risky drinkers: An arts‐based focus group study
Source: Br J Health Psychol. 2025 Jul 24;30(3):e70008. doi: 10.1111/bjhp.70008 (PMC12287896; doi:10.1111/bjhp.70008)
Supplement: Supplementary file 1 — Data S1: [file BJHP-30-0-s001.zip]

Archive with 2 entries (2 files):
- COREQ_Checklist.pdf
- Supplementary Materials.docx
